# Supplementary material for: Red Light-Emitting Water-Soluble Luminescent Iridium-Containing Polynorbornenes: Synthesis, Characterization and Oxygen Sensing Properties in Biological Tissues In Vivo
Source: Molecules. 2021 Oct 20;26(21):6349. doi: 10.3390/molecules26216349 (PMC8587708; doi:10.3390/molecules26216349)
Supplement: Supplementary file 1 [file molecules-26-06349-s001.zip]

Archive with 1 entries (1 files):
- molecules-1399712-supplementary.pdf
